# Supplementary material for: Traditional Medicinal Uses and Ethnopharmacological Significance of Alchemilla L. Species in Azerbaijan
Source: Plants (Basel). 2026 Jul 22;15(14):2241. doi: 10.3390/plants15142241 (PMC13417494; doi:10.3390/plants15142241)
Supplement: Supplementary file 1 [file plants-15-02241-s001.zip]

Archive with 1 entries (1 files):
- plants-4401117-supplementary.pdf
